# Supplementary material for: Discovery and characterization of a terpene biosynthetic pathway featuring a norbornene-forming Diels-Alderase
Source: Nat Commun. 2022 May 11;13:2568. doi: 10.1038/s41467-022-30288-6 (PMC9095873; doi:10.1038/s41467-022-30288-6)
Supplement: Supplementary file 4 — Supplementary Data 1 [file 41467_2022_30288_MOESM4_ESM.txt]

Molecular coordinates of calculated structures
Coordinates of calculated structures were supplied to the publisher as xyz files and reported below. Energies are reported in this section uncorrected directly from the output file at the optimization level of theory.
Compound 5

E                  -929.675287
H                  -929.186545
G                  -929.262647

Cartesian coordinates

C       -2.296517   -1.538119    0.599584
C       -1.402241   -1.480831    1.605063
C       -0.798347   -0.109762    1.711849
C       -1.520125    0.622346    0.597367
C       -2.382010   -0.224366   -0.043299
C       -3.261458    0.042029   -1.235277
C       -2.743131   -0.739818   -2.449479
H       -2.775582   -1.825868   -2.268670
H       -1.702972   -0.465577   -2.678353
H       -3.358711   -0.527930   -3.336796
H       -3.205450    1.112942   -1.481288
C       -4.726430   -0.288848   -0.930080
H       -5.091391    0.279802   -0.062140
H       -5.362674   -0.041834   -1.793247
H       -4.860954   -1.360265   -0.713976
C       -1.292261    2.013180    0.255131
O       -0.495175    2.751626    0.808208
H       -1.913823    2.414361   -0.578767
C        0.732864   -0.151033    1.477485
H        1.096608    0.883283    1.524761
H        1.196688   -0.668105    2.332457
C        1.177471   -0.783891    0.156259
H        0.333301   -0.729352   -0.550809
C        1.616749   -2.263472    0.162677
C        2.230277   -2.390913   -1.238852
C        3.026520   -1.089151   -1.441437
H        4.079401   -1.228109   -1.153153
H        3.029877   -0.770622   -2.493132
C        2.355847   -0.031352   -0.517652
C        1.915853    1.244005   -1.214512
C        1.062496    1.239192   -2.243881
H        0.659663    0.306576   -2.653054
H        0.749123    2.167593   -2.729968
C        2.502318    2.541269   -0.698465
O        2.316153    2.740053    0.675683
H        1.367842    2.871158    0.831451
H        3.593605    2.516797   -0.864548
H        2.106206    3.385298   -1.294425
H        3.064532    0.258454    0.273977
H        2.846024   -3.295454   -1.359532
H        1.418158   -2.453019   -1.981830
C        2.613574   -2.627197    1.262709
H        3.492253   -1.962535    1.260348
H        2.160748   -2.569847    2.263870
H        2.976353   -3.657666    1.128061
H        0.736382   -2.919760    0.261379
C       -1.096057    0.520531    3.084713
H       -0.702340    1.546190    3.113015
H       -2.178806    0.553515    3.277433
H       -0.617277   -0.060310    3.887669
H       -1.123510   -2.301903    2.268607
H       -2.873449   -2.414029    0.300113

Compound 7

E                  -928.463763
H                  -927.999495
G                  -928.075834

Cartesian coordinates

C        2.269821    1.607524   -0.019550
C        1.429576    1.964263    0.969833
C        0.848305    0.752378    1.643406
C        1.525145   -0.368367    0.877625
C        2.334313    0.144157   -0.095491
C        3.101664   -0.591414   -1.161593
C        2.321738   -0.521427   -2.483148
H        2.865209   -1.054425   -3.278517
H        2.190794    0.523788   -2.807162
H        1.325395   -0.975030   -2.378140
H        3.170477   -1.651013   -0.872226
C        4.529627   -0.058757   -1.310984
H        5.087520   -0.663493   -2.041606
H        4.537615    0.981745   -1.671669
H        5.073823   -0.090798   -0.355212
C        1.260004   -1.780268    1.108063
O        0.464154   -2.215627    1.917975
H        1.838928   -2.488329    0.467623
C        1.214613    0.721992    3.137823
H        0.851078   -0.212508    3.588170
H        2.304610    0.778222    3.276237
H        0.753135    1.569964    3.667178
C       -0.693889    0.692643    1.483402
H       -1.140421    1.535370    2.037381
H       -1.016262   -0.225456    1.998315
C       -1.200497    0.655851    0.043148
H       -0.469090    0.104508   -0.564666
C       -1.444672    1.981367   -0.709206
C       -2.266526    3.010521    0.065427
H       -1.738231    3.364809    0.963795
H       -2.469691    3.891281   -0.562654
H       -3.239542    2.607746    0.390329
C       -2.165892    1.478220   -1.969956
H       -2.707635    2.278161   -2.497333
H       -1.419659    1.072090   -2.669465
C       -3.092060    0.340512   -1.494430
H       -3.091595   -0.492680   -2.210424
H       -4.135598    0.675847   -1.400303
C       -2.547025   -0.094540   -0.107579
C       -2.425719   -1.581252    0.100494
C       -3.054696   -2.250977    1.076170
H       -2.908040   -3.326853    1.209188
H       -3.721802   -1.747945    1.780897
C       -1.529070   -2.382642   -0.772630
O       -0.866261   -1.946194   -1.683592
H       -1.497632   -3.471613   -0.519300
H       -3.228952    0.278110    0.674854
H       -0.482836    2.442919   -0.979832
H        1.177548    2.984374    1.266627
H        2.819154    2.287078   -0.672094

Compound 10

E                 -1003.081611
H                 -1002.625104
G                 -1002.699905

Cartesian coordinates

C       -1.505541   -1.883862   -1.086153
C       -0.593610   -2.449672   -0.275968
C       -0.406417   -1.598541    0.953485
C       -1.353979   -0.431664    0.695570
C       -1.984139   -0.621787   -0.493325
C       -3.020975    0.254077   -1.149610
C       -2.560137    0.724780   -2.532783
H       -3.317423    1.384458   -2.989494
H       -1.616903    1.285759   -2.459992
H       -2.404812   -0.124273   -3.222005
C       -4.370849   -0.468044   -1.224693
H       -5.142172    0.185134   -1.666478
H       -4.311923   -1.379317   -1.845920
H       -4.711066   -0.767401   -0.221455
H       -3.117082    1.132252   -0.495730
C       -1.477613    0.750563    1.661978
O       -0.962301    0.593641    2.791586
O       -2.024156    1.788178    1.223925
C        1.051523   -1.099543    1.107166
H        1.026172   -0.405868    1.961129
C        1.619870   -0.387710   -0.129671
H        0.771236   -0.130574   -0.779480
C        2.308046    0.960618    0.215168
C        1.296103    2.015046    0.583895
C        1.089633    2.412720    1.848083
H        1.713610    2.055008    2.670613
H        0.235470    3.044811    2.103247
C        0.348492    2.540890   -0.430897
O        0.394293    2.296024   -1.619653
H       -0.443765    3.199720   -0.012510
H        2.953720    0.794995    1.098277
C        3.218528    1.224996   -0.988460
C        3.809820   -0.155955   -1.258683
C        2.648300   -1.150868   -1.036118
C        3.148009   -2.500782   -0.533641
H        3.874225   -2.927416   -1.245559
H        3.656541   -2.408220    0.440160
H        2.328563   -3.225430   -0.416797
H        2.154166   -1.329281   -2.004944
H        4.609703   -0.361892   -0.523806
H        4.262541   -0.251957   -2.258804
H        3.980742    1.994853   -0.787403
H        2.606520    1.559811   -1.837492
H        1.686850   -1.948003    1.408774
C       -0.823233   -2.375734    2.214784
H       -1.853189   -2.751618    2.110211
H       -0.153939   -3.237311    2.382625
H       -0.784732   -1.689634    3.071812
H       -0.067058   -3.392473   -0.443716
H       -1.849667   -2.286057   -2.042882

TS-1 (From 7)

E                  -928.427315
H                  -927.964153
G                  -928.034198
Imag. Freq.           -439.773

Cartesian coordinates

C        2.056984    0.059042    1.527831
C        0.763118   -0.239263    1.982273
C        0.912623   -0.728662   -0.262850
C        2.141722   -0.195809    0.149317
H        2.827511    0.542627    2.126858
C        0.136636   -1.182516    0.962196
C       -0.095297    1.576697    1.551467
H       -0.873070    1.461479    2.307754
H        0.723091    2.243793    1.824744
C       -0.428427    1.511538    0.202541
H        0.523378   -0.318177    3.046641
C        0.651038   -2.613750    1.314196
H        1.746826   -2.654100    1.364092
H        0.242981   -2.940661    2.282498
H        0.307394   -3.320842    0.545511
C       -1.400080   -1.340079    0.857974
H       -1.551149   -2.014037    0.006296
H       -1.735933   -1.886496    1.755087
C       -1.734692    0.946757   -0.268918
H       -1.594543    0.489637   -1.264896
C       -2.284913   -0.114362    0.681913
H       -2.396191    0.376802    1.663514
C       -3.734401   -0.357990    0.177145
H       -4.383926   -0.565009    1.042881
C       -2.912264    1.927288   -0.361975
H       -2.950113    2.526219    0.563254
H       -2.825135    2.631652   -1.202525
C       -4.134216    1.000680   -0.473620
H       -5.027596    1.439945   -0.006538
C        0.484781    2.129702   -0.757458
H        0.160591    2.053412   -1.826865
O        1.526250    2.685366   -0.465869
C        0.592704   -1.077152   -1.641140
O       -0.382164   -1.705592   -2.005189
C        3.347363    0.063796   -0.724584
H        2.983046    0.517801   -1.660745
C        4.037181   -1.262839   -1.073457
H        4.409527   -1.756640   -0.161547
H        3.351299   -1.962124   -1.574871
H        4.895952   -1.090413   -1.739892
C        4.331158    1.050758   -0.098998
H        5.148198    1.268784   -0.802600
H        3.826804    1.994589    0.147917
H        4.788130    0.637017    0.814660
H        1.314519   -0.689559   -2.400914
H       -4.383244    0.838957   -1.534171
C       -3.881351   -1.520076   -0.804350
H       -3.166324   -1.438511   -1.638633
H       -3.714893   -2.493356   -0.319115
H       -4.897818   -1.533543   -1.226958

TS-2 (From 10)

E                 -1003.051961
H                 -1002.596335
G                 -1002.667987
Imag. Freq.           -422.625

Cartesian coordinates

C        2.041256    0.286687    1.603348
C        0.782532    0.078930    2.175808
C        0.799146   -0.727180   -0.007694
C        2.034938   -0.151301    0.259592
H        2.857074    0.831735    2.080555
C        0.086501   -0.965639    1.308175
C       -0.158114    1.837231    1.563306
H       -0.959205    1.741514    2.298374
H        0.632164    2.543475    1.822239
C       -0.410377    1.650410    0.211105
H        0.610831    0.131176    3.255801
C        0.569695   -2.358513    1.818486
H        0.265221   -3.113980    1.081055
H        1.662724   -2.386016    1.922254
H        0.115712   -2.585537    2.797698
C       -1.451893   -1.095983    1.229893
H       -1.586984   -1.944687    0.546858
H       -1.820687   -1.418609    2.219788
C       -1.660908    0.990020   -0.296535
H       -1.403289    0.409474   -1.199751
C       -2.308090    0.071611    0.741897
H       -2.542217    0.716520    1.607545
C       -3.684293   -0.289664    0.112833
H       -4.438612   -0.376979    0.913836
C       -2.832759    1.911198   -0.660464
H       -2.995171    2.630159    0.161643
H       -2.651770    2.494762   -1.576163
C       -4.015212    0.938482   -0.789503
H       -4.976415    1.405974   -0.523018
C        0.570680    2.160295   -0.736089
H        0.411006    1.836706   -1.791024
O        1.526573    2.862854   -0.432200
C        0.347912   -1.354471   -1.329459
O       -0.167549   -2.488396   -1.222091
O        0.522018   -0.669069   -2.354072
C        3.155076   -0.029104   -0.746510
H        2.673803    0.272080   -1.689921
C        3.792847   -1.403995   -0.984671
H        3.037615   -2.138328   -1.301121
H        4.565336   -1.347897   -1.769599
H        4.270609   -1.779307   -0.062924
C        4.200184    1.014320   -0.359804
H        4.733614    0.727750    0.563717
H        4.956100    1.113858   -1.155673
H        3.724057    1.992967   -0.207429
H       -4.106466    0.605675   -1.835969
C       -3.691587   -1.595455   -0.683825
H       -2.832391   -1.657171   -1.371736
H       -3.636510   -2.476386   -0.026612
H       -4.619682   -1.679312   -1.272860

TS-3 (From 5)

E                  -929.629058
H                  -929.141686
G                  -929.212737
Imag. Freq.           -491.617

Cartesian coordinates

C        2.127769    0.483603   -1.587841
C        0.836415    0.917003   -1.929350
C        0.932853    0.604204    0.343430
C        2.173406    0.237329   -0.209681
H        2.904797    0.225968   -2.307048
C        0.196839    1.472296   -0.665847
C       -0.069803   -0.966862   -2.014424
H       -0.866624   -0.618131   -2.672021
H        0.722565   -1.510093   -2.533651
C       -0.351241   -1.298582   -0.696033
H        0.589852    1.322983   -2.915142
C        0.731263    2.928172   -0.501954
H        0.343544    3.575311   -1.303622
H        0.384407    3.335960    0.458683
H        1.828028    2.964800   -0.523948
C       -1.340643    1.608477   -0.549373
H       -1.505170    2.035369    0.446976
H       -1.661932    2.373010   -1.276932
C       -1.661114   -0.893036   -0.084397
H       -1.523198   -0.700447    0.994503
C       -2.230209    0.380550   -0.703827
H       -2.362862    0.175365   -1.778793
C       -3.669260    0.465633   -0.123648
H       -4.336871    0.901188   -0.884414
C       -2.830196   -1.877052   -0.238910
H       -2.877349   -2.212210   -1.288401
H       -2.734534   -2.778591    0.386148
C       -4.056513   -1.023456    0.128887
H       -4.949120   -1.324114   -0.438739
C        0.438509   -2.400256   -0.036154
H        1.463049   -2.401869   -0.439890
O        0.554037   -2.328957    1.359455
C        0.628188    0.536637    1.764886
O       -0.383722    0.969314    2.289555
C        3.330229   -0.373419    0.548029
H        2.897695   -1.081727    1.274778
C        4.095116    0.706984    1.325572
H        4.910713    0.261449    1.915771
H        4.536977    1.440686    0.632532
H        3.435700    1.254560    2.014556
C        4.281341   -1.160411   -0.354065
H        4.796715   -0.499587   -1.069299
H        5.054784   -1.660673    0.247527
H        3.751145   -1.933535   -0.930800
H        1.391833    0.021428    2.390047
H       -0.014548   -3.369883   -0.335073
H       -0.323230   -2.248980    1.745930
C       -3.797398    1.305570    1.146713
H       -3.648118    2.377162    0.947246
H       -4.803262    1.189609    1.579225
H       -3.058606    1.004196    1.906245
H       -4.302206   -1.162364    1.193436
