# Supplementary material for: Discovery and characterization of a terpene biosynthetic pathway featuring a norbornene-forming Diels-Alderase
Source: Nat Commun. 2022 May 11;13:2568. doi: 10.1038/s41467-022-30288-6 (PMC9095873; doi:10.1038/s41467-022-30288-6)
Supplement: Supplementary file 5 — Supplementary Data 2 [file 41467_2022_30288_MOESM5_ESM.xlsx]

## Sheet: Sheet1
Primer	Sequence (5’ to 3’)	Correponding plasmid
SdnA_Homo_F	ATTACCCCGCCACATAGACACATCTAAACAATGTCACTATACGGGTTATTCACTCTCG	SdnA-C-pYTUv2
SdnA_HOMO_R	cagtaagctcacatgtattcctggagcaaaGGCTAAGAAACTCTGGAAACCTGC	SdnA-C-pYTUv2
SdnC_HOMO_F	GCATACAGAACACTTCAAACAATCGCAAAAATGAGTTTCGACCAATTTGCCCCTTTC	SdnA-C-pYTUv2
SdnC_HOMO_R	CACAGTGGAGGACATACCCGTAATTTTCTGATGACGTGAAAGACGATCCGATAGC	SdnA-C-pYTUv2
SdnC-Sor-PE-R	attccaaccttgggaagccctggacgaatcATGACGTGAAAGACGATCCGATAGC	SdnA-C-H-pYTUv2
SdnH-Sor-pYTUv2-R	CACAGTGGAGGACATACCCGTAATTTTCTGCTCTTTTGGGAATCTAGCTTTGCCAACC	SdnA-C-H-pYTUv2
SdnB_HOMO_F	attaccccgccacatagacacatctaaacaATGGAAGTCCACAACGCAACCTC	SdnB-pYTRv2
SdnB-Sor-rbo-R	AAGGGTATCATCGAAAGGGAGTCATCCAATACATCTGCGTGCTTTTCTAGCATTGAG	SdnB-pYTRv2
SdnB_HOMO_R	cagtaagctcacatgtattcctggagcaaaCATCTGCGTGCTTTTCTAGCATTGAG	SdnB-F-pYTRv2
SdnF-Sor-PO-F	GCATACAGAACACTTCAAACAATCGCAAAAATGAGCTTCACTTTTCTTGACTGGCCAAG	SdnB-F-pYTRv2
SdnF-Sor-pYTRv2-R	AAGGGTATCATCGAAAGGGAGTCATCCAATCCACATATGTAGAACTCACCGCCGAGG	SdnB-F-pYTRv2
SdnE-Sa-pYTP-F	ATTACCCCGCCACATAGACACATCTAAACAATGGACTCCTCAATTCTACAAACACTTGC	SdnE-pYTPv2
SdnE-Sa-pYTP-R	GATGAGACCCAACAACCATGATACCAGGGGTTCGGTCTTAACTTAACGGGGGATGG	SdnE-pYTPv2
SdnG-HOMO-F	attaccccgccacatagacacatctaaacaATGGCTGGCAAGGAAATTCAGACC	SdnG-pYTPv2
SdnGTer-pYTPv2-R	GATGAGACCCAACAACCATGATACCAGGGGCAGCCCTTCATCATGGGCGTTAAC	SdnG-pYTPv2
SdnG-HOMO-R	cagtaagctcacatgtattcctggagcaaaCAGCCCTTCATCATGGGCGTTAAC	SdnG-E-pYTPv2
SdnE_HOMO_F	GCATACAGAACACTTCAAACAATCGCAAAAATGGACTCCTCAATTCTACAAACACTTGC	SdnG-E-pYTPv2
SdnE-Sa-pYTP-R	GATGAGACCCAACAACCATGATACCAGGGGTTCGGTCTTAACTTAACGGGGGATGG	SdnG-E-pYTPv2
SdnH-Sa-pYTR-F	ATTACCCCGCCACATAGACACATCTAAACAATGGCTTTGGCTTCAATTTTCG	SdnH-pYTRv2
SdnH-Sa-pYTR-R	AAGGGTATCATCGAAAGGGAGTCATCCAATTTTATCCCTCTTTTGGGAATCTAGCTTTGC	SdnH-pYTRv2
SdnF-Sa-gpdA-F	ATTACCCCGCCACATAGACACATCTAAACAATGAGCTTCACTTTTCTTGACTGGCCAAG	SdnF-pYTRv2
SdnH-Sa-XW55-F	tatcaactattaactatatcgtaataccatATGGCTTTGGCTTCAATTTTCG	SdnH-XW55
SdnH-Sa-XW55-R	aaattagtgatggtgatggtgatgGCTAGCCTACACAACGAGAGCATTGAGACCAC	SdnH-XW55
SdnA-SdnB-Sor-XW55-F	aactatcaactattaactatatcgtaatacATGTCACTATACGGGTTATTCACTCTCG	SdnA-B-H-XW55
SdnA-SdnB-Sor-XW55-R	GTTGTGTGCTAGTGTCTCCCGTCTTCTGTCCTAAGGAAGATCCATAATCCTCGTCTCC	SdnA-B-H-XW55
SdnB-SdnA-Sor-XW55-F	CAACTAATTATTCCATAATAAAATAACAACACGCGTATGGAAGTCCACAACGCAACCTC	SdnA-B-H-XW55
SdnB-SdnA-Sor-XW55-R	AAAATCTTTGACTATTCAATCATTGCGCCATATGTCAAGAAACAGATGCCTCTCTCTTCC	SdnA-B-H-XW55
SdnH-MLSp-F	GTAGTAAAAGCACATAAAAGAATTAAGAAAATGGCTTTGGCTTCAATTTTCG	SdnA-B-H-XW55
SdnH-SPGt-R	TGGTAATAGCGCGATGAAACAACGTCTTTGCTACACAACGAGAGCATTGAGACCAC	SdnA-B-H-XW55
XW06-SdnC-Sor-F	tatcaactattaactatatcgtaataccatcatATGAGTTTCGACCAATTTGCCCCTTTC	SdnC-E-F-XW06
SdnC-PCKp-R	GTTGTGTGCTAGTGTCTCCCGTCTTCTGTCTCAGACCCTCAAAACCTCCACCAAC	SdnC-E-F-XW06
SdnF-SdnA-Sor-XW55-F	AATTATTCCATAATAAAATAACAACACGCGTATGAGCTTCACTTTTCTTGACTGGCCAAG	SdnC-E-F-XW06
SdnF-SdnA-Sor-XW55-R	ATCTTTGACTATTCAATCATTGCGCCATATGTCAAAGATCCCCATAGAGCGCGCCCCTTC	SdnC-E-F-XW06
SdnE-Sor-MLSp-F	GTAGTAAAAGCACATAAAAGAATTAAGAAAATGGACTCCTCAATTCTACAAACACTTGC	SdnC-E-F-XW06
SdnE-Sor-SPGt-R	TGGTAATAGCGCGATGAAACAACGTCTTTGCTACTCTACGACCAACCCAGTCACC	SdnC-E-F-XW06
ZS-PRM9t-F	GACAGAAGACGGGAGACACTAGCAC	General yeast plasmids
ZS-PCK1p-R	GTTGTTATTTTATTATGGAATAATTAGTTGCGTGAG	General yeast plasmids
ZS-CPS1t-F	GCGCAATGATTGAATAGTCAAAG	General yeast plasmids
MLSp-R	TTTCTTAATTCTTTTATGTGCTTTTACTACTTTGTTTAGTTC	General yeast plasmids
SPGt-F	CAAAGACGTTGTTTCATCGCGCTATTAC	General yeast plasmids
SPG5t-XW06-R	tcactatagggcgaattgggtaccctcgagGCTTATTTTCTGCCGAATTTTCATGAAG	General yeast plasmids
SPGt-XW55-R	cggccagtgaattcgagctcggtaccctcgagGCTTATTTTCTGCCGAATTTTCATGAAG	General yeast plasmids
ZS-POgpdA-F	tttgctccaggaatacatgtgagcttactg	General fungal plasmids
ZS-POgpdA-R	TTTTGCGATTGTTTGAAGTGTTCTGTATGC	General fungal plasmids
PE-gpdA-F	gattcgtccagggcttcccaag	General fungal plasmids
PE-gpdA-R	GATTGCGGTTTACTAGAAGTTGTTAGATC	General fungal plasmids
ZS-coxAp-F	AATGCCTGATCCAGCCCCCAG	General fungal plasmids
ZS-coxAp-R	TGTCCTGGTGGGTGGGTTGC	General fungal plasmids
SdnG-Sa-SUMO-F	GAGGCTCACAGAGAACAGATTGGTGGATCCATGGCTGGCAAGGAAATTCAGACC	SdnG-SUMO-pET28a
SdnG-Sa-SUMO-R	ATCTCAGTGGTGGTGGTGGTGGTGCTCGAGCTAATTGTTCGCCTTCATCCCAGG	SdnG-SUMO-pET28a
SUMO-NdeI-F	ATCGCTAGAGTCCATATGATGTCGGACTCAGAAGTCAATCAAGAAG	SUMO-pET28a
SUMO-BamHI-R	ATCGCTAGAGTCGGATCCACCAATCTGTTCTCTGTGAGCCTC	SUMO-pET28a
Ulp1-NdeI-F	ATCGCTAGAGTCCATATGCTTGTTCCTGAATTAAATGAAAAAGACGATGACC	Ulp1-pET28a
Ulp1-XhoI-R	ATCGCTAGAGTCCTCGAGTTATTTTAAAGCGTCGGTTAAAATCAAATGG	Ulp1-pET28a
