# Supplementary material for: Discovery and characterization of a terpene biosynthetic pathway featuring a norbornene-forming Diels-Alderase
Source: Nat Commun. 2022 May 11;13:2568. doi: 10.1038/s41467-022-30288-6 (PMC9095873; doi:10.1038/s41467-022-30288-6)
Supplement: Supplementary file 7 — Source Data [file 41467_2022_30288_MOESM7_ESM.xlsx]

## Sheet: Fig. 4c
	Time (min)	[Compound 10] (µM)
		Trial 1	Trial 2	Trial 3	Average	S.D.
	0	93.7031	104.609	101.859	100.057	4.63088
	1	84.3127	90.5292	87.1156	87.3191	2.54195
	5	55.7168	59.4574	59.8643	58.3462	1.86668
	10	34.9095	36.7569	36.2307	35.9657	0.777122
	20	13.3641	14.8713	14.5504	14.2619	0.648242
	30	5.06417	5.86163	5.80909	5.5783	0.364174
	40	1.98195	2.33561	2.25725	2.1916	0.151662
	50	0.798233	0.950959	0.956026	0.901739	0.0732192
	60	0.22236	0.357489	0.373502	0.317784	0.067791
	Time (min)	[Compound 7] (µM)
		Trial 1	Trial 2	Trial 3	Average	S.D.
	0	94.3404	91.2665	91.6491	92.4186	1.36781
	5	93.7731	88.9578	88.1662	90.299	2.47769
	30	85.6728	84.314	81.781	83.9226	1.61275
	60	79.8813	79.4855	79.248	79.5383	0.2612
	120	69.1293	67.19	71.1478	69.1557	1.61587
	240	53.7995	53.219	55.1847	54.0677	0.824606
	480	29.4987	32.3351	32.3087	31.3808	1.33092
	1080	8.33773	7.62533	8.83905	8.26737	0.497991

## Sheet: Fig. 4d
		[Compound 10] (µM)	V/[E] (min-1)
			Trial 1	Trial 2	Trial 3	Average	S.D.
		173.797	45.7515	50.9154	54.6998	50.4556	3.66757
		129.403	40.9403	48.6993	40.05	43.2299	3.88451
		103.897	48.8879	45.7081	53.4264	49.3408	3.16722
		67.5267	63.8249	59.1606	46.7487	56.5781	7.20657
		44.7571	39.1297	44.7882	42.8498	42.2559	2.34796
		36.8791	36.0944	32.7517	35.3238	34.7233	1.42918
		20.8119	29.0217	32.0673	28.0473	29.7121	1.71221
		0	0	0	0	0	0

## Sheet: Supplementary Fig. 8b
				V/[E] (min-1)
				Trial 1	Trial 2	Trial 3	Average	Standard deviation
			0.18 µM SdnG + 100 µM 10	48.8879	45.7081	53.4264	49.3408	3.16722
			10 µM BSA + 100 µM 10	≤ 0.2	≤ 0.2	≤ 0.2	(0.2 min-1 is the detection limit of the assay)
			10 µM SdnG + 100 µM 7	0.48739	0.36998	0.58106	0.479477	0.0863545
